# Supplementary material for: Two new species of the genus Anufrievia Dworakowska from China (Hemiptera: Cicadellidae: Typhlocybinae)
Source: Biodivers Data J. 2021 Jun 3;9:e68043. doi: 10.3897/BDJ.9.e68043 (PMC8192415; doi:10.3897/BDJ.9.e68043)
Supplement: XML Treatment for Anufrievia crispata [file BDJ.9.e68043-treatment1.xml]

<!DOCTYPE tp:taxon-treatment
  PUBLIC "-//TaxonX//DTD Taxonomic Treatment Publishing DTD v0 20100105//EN" "tax-treatment-NSO.dtd">
<tp:taxon-treatment xmlns:tp="http://www.plazi.org/taxpub"><tp:treatment-meta><mixed-citation publication-type="journal"><person-group><name><surname>Tan</surname><given-names>Weiwen</given-names></name><name><surname>Jiang</surname><given-names>Jia</given-names></name><name><surname>Song</surname><given-names>Yuehua</given-names></name></person-group><article-title>Two new species of the genus <italic><tp:taxon-name><tp:taxon-name-part taxon-name-part-type="genus" reg="Anufrievia">Anufrievia</tp:taxon-name-part></tp:taxon-name></italic> Dworakowska from China (<tp:taxon-name><tp:taxon-name-part taxon-name-part-type="order">Hemiptera</tp:taxon-name-part></tp:taxon-name>: <tp:taxon-name><tp:taxon-name-part taxon-name-part-type="family">Cicadellidae</tp:taxon-name-part></tp:taxon-name>: <tp:taxon-name><tp:taxon-name-part taxon-name-part-type="subfamily">Typhlocybinae</tp:taxon-name-part></tp:taxon-name>)</article-title><source>Biodivers Data J</source><day>03</day><month>6</month><year>2021</year><volume>9</volume><pub-id pub-id-type="doi">10.3897/BDJ.9.e68043</pub-id></mixed-citation></tp:treatment-meta><tp:nomenclature><tp:taxon-name><object-id xmlns:xlink="http://www.w3.org/1999/xlink" content-type="arpha" xlink:type="simple">AFC89331-A7C4-5004-B3A4-3670E2076383</object-id><tp:taxon-name-part taxon-name-part-type="genus">Anufrievia</tp:taxon-name-part> <tp:taxon-name-part taxon-name-part-type="species">crispata</tp:taxon-name-part><object-id xmlns:xlink="http://www.w3.org/1999/xlink" content-type="zoobank" xlink:type="simple" object-id-type="ZooBank">6C5F6BDB-CDAB-4407-857F-72CF40893FF7</object-id></tp:taxon-name><tp:taxon-status xmlns:xlink="http://www.w3.org/1999/xlink" xlink:type="simple">sp. n.</tp:taxon-status></tp:nomenclature><tp:treatment-sec sec-type="materials"><title>Materials</title><list list-type="alpha-lower" list-content="occurrences"><list-item><p><bold>Type status:</bold> <named-content xmlns:xlink="http://www.w3.org/1999/xlink" content-type="dwc:typeStatus" xlink:type="simple">Holotype</named-content>. <bold>Occurrence:</bold> individualCount: <named-content xmlns:xlink="http://www.w3.org/1999/xlink" content-type="dwc:individualCount" xlink:type="simple">1</named-content>; sex: <named-content xmlns:xlink="http://www.w3.org/1999/xlink" content-type="dwc:sex" xlink:type="simple">male</named-content>; lifeStage: <named-content xmlns:xlink="http://www.w3.org/1999/xlink" content-type="dwc:lifeStage" xlink:type="simple">adult</named-content>; <bold>Taxon:</bold> scientificName: <named-content xmlns:xlink="http://www.w3.org/1999/xlink" content-type="dwc:scientificName" xlink:type="simple"><italic><tp:taxon-name><tp:taxon-name-part taxon-name-part-type="genus" reg="Anufrievia">Anufrievia</tp:taxon-name-part> <tp:taxon-name-part taxon-name-part-type="species" reg="crispata">crispata</tp:taxon-name-part></tp:taxon-name></italic></named-content>; order: <named-content xmlns:xlink="http://www.w3.org/1999/xlink" content-type="dwc:order" xlink:type="simple"><tp:taxon-name><tp:taxon-name-part taxon-name-part-type="order">Hemiptera</tp:taxon-name-part></tp:taxon-name></named-content>; family: <named-content xmlns:xlink="http://www.w3.org/1999/xlink" content-type="dwc:family" xlink:type="simple"><tp:taxon-name><tp:taxon-name-part taxon-name-part-type="family">Cicadellidae</tp:taxon-name-part></tp:taxon-name></named-content>; genus: <named-content xmlns:xlink="http://www.w3.org/1999/xlink" content-type="dwc:genus" xlink:type="simple"><tp:taxon-name><tp:taxon-name-part taxon-name-part-type="genus">Anufrievia</tp:taxon-name-part></tp:taxon-name></named-content>; specificEpithet: <named-content xmlns:xlink="http://www.w3.org/1999/xlink" content-type="dwc:specificEpithet" xlink:type="simple"><italic><tp:taxon-name><tp:taxon-name-part taxon-name-part-type="genus" reg="Anufrievia"/><tp:taxon-name-part taxon-name-part-type="species" reg="crispata">crispata</tp:taxon-name-part></tp:taxon-name></italic></named-content>; <bold>Location:</bold> country: <named-content xmlns:xlink="http://www.w3.org/1999/xlink" content-type="dwc:country" xlink:type="simple">China</named-content>; stateProvince: <named-content xmlns:xlink="http://www.w3.org/1999/xlink" content-type="dwc:stateProvince" xlink:type="simple">Guizhou</named-content>; locality: <named-content xmlns:xlink="http://www.w3.org/1999/xlink" content-type="dwc:locality" xlink:type="simple">Bijie City, Qixinguan District, Salaxi Town</named-content>; locationRemarks: <named-content xmlns:xlink="http://www.w3.org/1999/xlink" content-type="dwc:locationRemarks" xlink:type="simple">label transliteration: "Guizhou, Bijie, 24. 10. 2019, coll. Zhouwei Yuan and Xiao Yang"</named-content>; <bold>Record Level:</bold> collectionCode: <named-content xmlns:xlink="http://www.w3.org/1999/xlink" content-type="dwc:collectionCode" xlink:type="simple">Insects</named-content>; basisOfRecord: <named-content xmlns:xlink="http://www.w3.org/1999/xlink" content-type="dwc:basisOfRecord" xlink:type="simple">PreservedSpecimen</named-content></p></list-item><list-item><p><bold>Type status:</bold> <named-content xmlns:xlink="http://www.w3.org/1999/xlink" content-type="dwc:typeStatus" xlink:type="simple">Paratype</named-content>. <bold>Occurrence:</bold> individualCount: <named-content xmlns:xlink="http://www.w3.org/1999/xlink" content-type="dwc:individualCount" xlink:type="simple">4</named-content>; sex: <named-content xmlns:xlink="http://www.w3.org/1999/xlink" content-type="dwc:sex" xlink:type="simple">male</named-content>; lifeStage: <named-content xmlns:xlink="http://www.w3.org/1999/xlink" content-type="dwc:lifeStage" xlink:type="simple">adult</named-content>; <bold>Taxon:</bold> scientificName: <named-content xmlns:xlink="http://www.w3.org/1999/xlink" content-type="dwc:scientificName" xlink:type="simple"><italic><tp:taxon-name><tp:taxon-name-part taxon-name-part-type="genus" reg="Anufrievia">Anufrievia</tp:taxon-name-part> <tp:taxon-name-part taxon-name-part-type="species" reg="crispata">crispata</tp:taxon-name-part></tp:taxon-name></italic></named-content>; order: <named-content xmlns:xlink="http://www.w3.org/1999/xlink" content-type="dwc:order" xlink:type="simple"><tp:taxon-name><tp:taxon-name-part taxon-name-part-type="order">Hemiptera</tp:taxon-name-part></tp:taxon-name></named-content>; family: <named-content xmlns:xlink="http://www.w3.org/1999/xlink" content-type="dwc:family" xlink:type="simple"><tp:taxon-name><tp:taxon-name-part taxon-name-part-type="family">Cicadellidae</tp:taxon-name-part></tp:taxon-name></named-content>; genus: <named-content xmlns:xlink="http://www.w3.org/1999/xlink" content-type="dwc:genus" xlink:type="simple"><tp:taxon-name><tp:taxon-name-part taxon-name-part-type="genus">Anufrievia</tp:taxon-name-part></tp:taxon-name></named-content>; specificEpithet: <named-content xmlns:xlink="http://www.w3.org/1999/xlink" content-type="dwc:specificEpithet" xlink:type="simple"><italic><tp:taxon-name><tp:taxon-name-part taxon-name-part-type="genus" reg="Anufrievia"/><tp:taxon-name-part taxon-name-part-type="species" reg="crispata">crispata</tp:taxon-name-part></tp:taxon-name></italic></named-content>; <bold>Location:</bold> country: <named-content xmlns:xlink="http://www.w3.org/1999/xlink" content-type="dwc:country" xlink:type="simple">China</named-content>; stateProvince: <named-content xmlns:xlink="http://www.w3.org/1999/xlink" content-type="dwc:stateProvince" xlink:type="simple">Guizhou</named-content>; locality: <named-content xmlns:xlink="http://www.w3.org/1999/xlink" content-type="dwc:locality" xlink:type="simple">Bijie City, Qixinguan District, Salaxi Town</named-content>; locationRemarks: <named-content xmlns:xlink="http://www.w3.org/1999/xlink" content-type="dwc:locationRemarks" xlink:type="simple">label transliteration: "Guizhou, Bijie, 24.10. 2019, coll. Zhouwei Yuan and Xiao Yang"</named-content>; <bold>Record Level:</bold> collectionCode: <named-content xmlns:xlink="http://www.w3.org/1999/xlink" content-type="dwc:collectionCode" xlink:type="simple">Insects</named-content>; basisOfRecord: <named-content xmlns:xlink="http://www.w3.org/1999/xlink" content-type="dwc:basisOfRecord" xlink:type="simple">PreservedSpecimen</named-content></p></list-item></list></tp:treatment-sec><tp:treatment-sec sec-type="Description"><title>Description</title><p>Body brownish-black. Head brownish-yellow, with pair of small dark brown apical spots (Fig. <xref ref-type="fig" rid="F7002628">1</xref>A and C). Eyes black. Face brownish-yellow, frontoclypeus brownish and anteclypeus centrally brown with black lateral margins (Fig. <xref ref-type="fig" rid="F7002628">1</xref>B and D). Pronotum light brownish (Fig. <xref ref-type="fig" rid="F7002628">1</xref>A and C). Scutellum brownish-yellow, with black basal triangles (Fig. <xref ref-type="fig" rid="F7002628">1</xref>A and C). Forewing beige (Fig. <xref ref-type="fig" rid="F7002628">1</xref>A and B). Abdominal apodemes broad, extended to 4<sup>th</sup> sternite (Fig. <xref ref-type="fig" rid="F7002640">2</xref>A). Male length 3.7–4.0 mm (including wing).</p></tp:treatment-sec><tp:treatment-sec sec-type="Diagnosis"><title>Diagnosis</title><p><bold>Male genitalia.</bold> Pygofer lobe with numerous microsetae distributed densely along dorsal and near posterior margin, few fine setae scattered on lateral surface (Fig. <xref ref-type="fig" rid="F7002640">2</xref>B). Pygofer dorsal appendage broadened at base, tapering towards apex (Fig. <xref ref-type="fig" rid="F7002640">2</xref>C). Subgenital plate robust, with three macrosetae near mid-length on lateral surface, several peg-like setae distributed from sub-base to apex; several microsetae scattered on apical portion (Fig. <xref ref-type="fig" rid="F7002640">2</xref>D). Style with two points apically; pre-apical lobe prominent (Fig. <xref ref-type="fig" rid="F7002640">2</xref>E). Aedeagal shaft curved dorsally, with serrated marginal lamellae on shaft; pair of small processes curved mesally gonopore; subapical on ventral surface (Fig. <xref ref-type="fig" rid="F7002640">2</xref>F and G). Connective V-shaped, slender (Fig. <xref ref-type="fig" rid="F7002640">2</xref>H).</p></tp:treatment-sec><tp:treatment-sec sec-type="Etymology"><title>Etymology</title><p>The new species is named from the Latin word “<italic>crispatus</italic>”, referring to the serrated marginal lamellae on both sides of shaft apex dorsad (Fig. <xref ref-type="fig" rid="F7002640">2</xref>F and G).</p></tp:treatment-sec><tp:treatment-sec sec-type="Taxon discussion"><title>Taxon discussion</title><p>This species can be distinguished from other species in this genus by the unique characters of the aedeagus: the aedeagal shaft with serrated marginal lamellae on both sides of apex, pair of small curved processes subapically; short dorsal apodeme and long prearium.</p></tp:treatment-sec><tp:treatment-sec><!--Section generated to contain objects referenced in tp:taxon-treatment.--><fig id="F7002628" position="float" orientation="portrait"><object-id xmlns:xlink="http://www.w3.org/1999/xlink" content-type="arpha" xlink:type="simple">78D31F64-93EE-5916-93F6-E1FB4CC9E570</object-id><object-id xmlns:xlink="http://www.w3.org/1999/xlink" content-type="doi" xlink:type="simple">10.3897/BDJ.9.e68043.figure1</object-id><label>Figure 1.</label><caption><p><italic><tp:taxon-name><tp:taxon-name-part taxon-name-part-type="genus" reg="Anufrievia">Anufrievia</tp:taxon-name-part> <tp:taxon-name-part taxon-name-part-type="species" reg="crispata">crispata</tp:taxon-name-part></tp:taxon-name></italic> sp. nov. <bold>A.</bold> Habitus, dorsal view; <bold>B.</bold> Habitus, lateral view; <bold>C.</bold> Head and thorax, dorsal view; <bold>D.</bold> Face.</p></caption><graphic xmlns:xlink="http://www.w3.org/1999/xlink" xlink:href="bdj-09-e68043-g001.png" position="float" id="oo_544891.png" orientation="portrait" xlink:type="simple"><uri content-type="original_file" xlink:type="simple">https://binary.pensoft.net/fig/544891</uri></graphic></fig><fig id="F7002640" position="float" orientation="portrait"><object-id xmlns:xlink="http://www.w3.org/1999/xlink" content-type="arpha" xlink:type="simple">E4967B45-29F7-5CC7-A68D-14DEB12CD763</object-id><object-id xmlns:xlink="http://www.w3.org/1999/xlink" content-type="doi" xlink:type="simple">10.3897/BDJ.9.e68043.figure2</object-id><label>Figure 2.</label><caption><p><italic><tp:taxon-name><tp:taxon-name-part taxon-name-part-type="genus" reg="Anufrievia">Anufrievia</tp:taxon-name-part> <tp:taxon-name-part taxon-name-part-type="species" reg="crispata">crispata</tp:taxon-name-part></tp:taxon-name></italic> sp. nov. <bold>A.</bold> Abdominal apodemes; <bold>B.</bold> Pygofer lobe; <bold>C.</bold> Pygofer dorsal appendage, lateral view; <bold>D.</bold> Subgenital plate; <bold>E.</bold> Style <bold>F.</bold> Aedeagus, ventral view; <bold>G.</bold> Aedeagus, ventrolateral view; <bold>H.</bold> Connective.</p></caption><graphic xmlns:xlink="http://www.w3.org/1999/xlink" xlink:href="bdj-09-e68043-g002.png" position="float" id="oo_544817.png" orientation="portrait" xlink:type="simple"><uri content-type="original_file" xlink:type="simple">https://binary.pensoft.net/fig/544817</uri></graphic></fig></tp:treatment-sec></tp:taxon-treatment>
