# Supplementary material for: Two new species of the genus Anufrievia Dworakowska from China (Hemiptera: Cicadellidae: Typhlocybinae)
Source: Biodivers Data J. 2021 Jun 3;9:e68043. doi: 10.3897/BDJ.9.e68043 (PMC8192415; doi:10.3897/BDJ.9.e68043)
Supplement: XML Treatment for Anufrievia confluensa [file BDJ.9.e68043-treatment2.xml]

<!DOCTYPE tp:taxon-treatment
  PUBLIC "-//TaxonX//DTD Taxonomic Treatment Publishing DTD v0 20100105//EN" "tax-treatment-NSO.dtd">
<tp:taxon-treatment xmlns:tp="http://www.plazi.org/taxpub"><tp:treatment-meta><mixed-citation publication-type="journal"><person-group><name><surname>Tan</surname><given-names>Weiwen</given-names></name><name><surname>Jiang</surname><given-names>Jia</given-names></name><name><surname>Song</surname><given-names>Yuehua</given-names></name></person-group><article-title>Two new species of the genus <italic><tp:taxon-name><tp:taxon-name-part taxon-name-part-type="genus" reg="Anufrievia">Anufrievia</tp:taxon-name-part></tp:taxon-name></italic> Dworakowska from China (<tp:taxon-name><tp:taxon-name-part taxon-name-part-type="order">Hemiptera</tp:taxon-name-part></tp:taxon-name>: <tp:taxon-name><tp:taxon-name-part taxon-name-part-type="family">Cicadellidae</tp:taxon-name-part></tp:taxon-name>: <tp:taxon-name><tp:taxon-name-part taxon-name-part-type="subfamily">Typhlocybinae</tp:taxon-name-part></tp:taxon-name>)</article-title><source>Biodivers Data J</source><day>03</day><month>6</month><year>2021</year><volume>9</volume><pub-id pub-id-type="doi">10.3897/BDJ.9.e68043</pub-id></mixed-citation></tp:treatment-meta><tp:nomenclature><tp:taxon-name><object-id xmlns:xlink="http://www.w3.org/1999/xlink" content-type="arpha" xlink:type="simple">2693AF42-57EA-5D51-BDB4-AC52ABBC25FE</object-id><tp:taxon-name-part taxon-name-part-type="genus">Anufrievia</tp:taxon-name-part> <tp:taxon-name-part taxon-name-part-type="species">confluensa</tp:taxon-name-part><object-id xmlns:xlink="http://www.w3.org/1999/xlink" content-type="zoobank" xlink:type="simple" object-id-type="ZooBank">67AE0DA0-127A-4D2B-9B54-FD0CD9EC78C4</object-id></tp:taxon-name><tp:taxon-status xmlns:xlink="http://www.w3.org/1999/xlink" xlink:type="simple">sp. n.</tp:taxon-status></tp:nomenclature><tp:treatment-sec sec-type="materials"><title>Materials</title><list list-type="alpha-lower" list-content="occurrences"><list-item><p><bold>Type status:</bold> <named-content xmlns:xlink="http://www.w3.org/1999/xlink" content-type="dwc:typeStatus" xlink:type="simple">Holotype</named-content>. <bold>Occurrence:</bold> individualCount: <named-content xmlns:xlink="http://www.w3.org/1999/xlink" content-type="dwc:individualCount" xlink:type="simple">1</named-content>; sex: <named-content xmlns:xlink="http://www.w3.org/1999/xlink" content-type="dwc:sex" xlink:type="simple">male</named-content>; lifeStage: <named-content xmlns:xlink="http://www.w3.org/1999/xlink" content-type="dwc:lifeStage" xlink:type="simple">adult</named-content>; <bold>Taxon:</bold> scientificName: <named-content xmlns:xlink="http://www.w3.org/1999/xlink" content-type="dwc:scientificName" xlink:type="simple"><italic><tp:taxon-name><tp:taxon-name-part taxon-name-part-type="genus" reg="Anufrievia">Anufrievia</tp:taxon-name-part> <tp:taxon-name-part taxon-name-part-type="species" reg="confluensa">confluensa</tp:taxon-name-part></tp:taxon-name></italic></named-content>; genus: <named-content xmlns:xlink="http://www.w3.org/1999/xlink" content-type="dwc:genus" xlink:type="simple"><tp:taxon-name><tp:taxon-name-part taxon-name-part-type="genus">Anufrievia</tp:taxon-name-part></tp:taxon-name></named-content>; specificEpithet: <named-content xmlns:xlink="http://www.w3.org/1999/xlink" content-type="dwc:specificEpithet" xlink:type="simple"><italic><tp:taxon-name><tp:taxon-name-part taxon-name-part-type="genus" reg="Anufrievia"/><tp:taxon-name-part taxon-name-part-type="species" reg="confluensa">confluensa</tp:taxon-name-part></tp:taxon-name></italic></named-content>; <bold>Location:</bold> country: <named-content xmlns:xlink="http://www.w3.org/1999/xlink" content-type="dwc:country" xlink:type="simple">China</named-content>; stateProvince: <named-content xmlns:xlink="http://www.w3.org/1999/xlink" content-type="dwc:stateProvince" xlink:type="simple">Guizhou</named-content>; county: <named-content xmlns:xlink="http://www.w3.org/1999/xlink" content-type="dwc:county" xlink:type="simple">Shibing</named-content>; locationRemarks: <named-content xmlns:xlink="http://www.w3.org/1999/xlink" content-type="dwc:locationRemarks" xlink:type="simple">label transliteration: "Guizhou, Shibing, 24.7.2019, coll. Zhouwei Yuan and Xiao Yang”</named-content>; <bold>Record Level:</bold> collectionCode: <named-content xmlns:xlink="http://www.w3.org/1999/xlink" content-type="dwc:collectionCode" xlink:type="simple">Insects</named-content>; basisOfRecord: <named-content xmlns:xlink="http://www.w3.org/1999/xlink" content-type="dwc:basisOfRecord" xlink:type="simple">PreservedSpecimen</named-content></p></list-item></list></tp:treatment-sec><tp:treatment-sec sec-type="Description"><title>Description</title><p>Male length 2.8 mm (including wing). Body yellowish. Vertex brownish-yellow, with pair of small dark brown apical spots (Fig. <xref ref-type="fig" rid="F7002636">3</xref>A and C). Eyes grey. Face pale milky yellow, anteclypeus and frontoclypeus light brownish (Fig. <xref ref-type="fig" rid="F7002636">3</xref>B and D). Pronotum and scutellum brownish-yellow and anterior margin of scutellum with black triangles (Fig. <xref ref-type="fig" rid="F7002636">3</xref>A and C). Forewing beige (Fig. <xref ref-type="fig" rid="F7002636">3</xref>A and B). Abdominal apodemes very short, not extended to 3<sup>rd</sup> sternite (Fig. <xref ref-type="fig" rid="F7002648">4</xref>A).</p></tp:treatment-sec><tp:treatment-sec sec-type="Diagnosis"><title>Diagnosis</title><p><bold>Male genitalia.</bold> Pygofer lobe broad, with dense microsetae near dorso-caudal margin and several peg-like setae on outer surface (Fig. <xref ref-type="fig" rid="F7002648">4</xref>B). Pygofer dorsal appendage broadened at base, tapering towards apex (Fig. <xref ref-type="fig" rid="F7002648">4</xref>C). Subgenital plate slightly concave near middle area, with three macrosetae on lateral margin, row of short stout setae along upper margin from sub-base to apex (Fig. <xref ref-type="fig" rid="F7002648">4</xref>D). Style with two points at apex; pre-apical lobe small (Fig. <xref ref-type="fig" rid="F7002648">4</xref>E). Aedeagal shaft straight and flat in lateral view, but long and slim in ventral view; gonopore arising from ventral surface, reaching two thirds of aedeagal shaft; dorsal apodeme well developed (Fig. <xref ref-type="fig" rid="F7002648">4</xref>F and G). Connective Y-shaped, two arms slender, central lobe absent (Fig. <xref ref-type="fig" rid="F7002648">4</xref>H).</p></tp:treatment-sec><tp:treatment-sec sec-type="Etymology"><title>Etymology</title><p>The new species is named from the Latin word “<italic>confluensus</italic>”, referring to the connective stem fused with a long process (Fig. <xref ref-type="fig" rid="F7002648">4</xref>H).</p></tp:treatment-sec><tp:treatment-sec sec-type="Taxon discussion"><title>Taxon discussion</title><p>This species is similar to <italic><tp:taxon-name><tp:taxon-name-part taxon-name-part-type="genus" reg="Anufrievia">A.</tp:taxon-name-part> <tp:taxon-name-part taxon-name-part-type="species" reg="akazu">akazu</tp:taxon-name-part></tp:taxon-name></italic> (<xref ref-type="bibr" rid="B6966439">Matsumura 1932</xref>), but can be recognised by the subapical ventral surface without paired short processes and pygofer appendage not bifurcate at apex.</p></tp:treatment-sec><tp:treatment-sec><!--Section generated to contain objects referenced in tp:taxon-treatment.--><fig id="F7002636" position="float" orientation="portrait"><object-id xmlns:xlink="http://www.w3.org/1999/xlink" content-type="arpha" xlink:type="simple">B8B3B485-0A5F-5C8D-8B67-3A17DF4AA4CE</object-id><object-id xmlns:xlink="http://www.w3.org/1999/xlink" content-type="doi" xlink:type="simple">10.3897/BDJ.9.e68043.figure3</object-id><label>Figure 3.</label><caption><p><italic><tp:taxon-name><tp:taxon-name-part taxon-name-part-type="genus" reg="Anufrievia">Anufrievia</tp:taxon-name-part> <tp:taxon-name-part taxon-name-part-type="species" reg="confluensa">confluensa</tp:taxon-name-part></tp:taxon-name></italic> sp. nov. <bold>A.</bold> Habitus, dorsal view; <bold>B.</bold> Habitus, lateral view; <bold>C.</bold> Head and thorax, dorsal view; <bold>D.</bold> Face.</p></caption><graphic xmlns:xlink="http://www.w3.org/1999/xlink" xlink:href="bdj-09-e68043-g003.png" position="float" id="oo_544894.png" orientation="portrait" xlink:type="simple"><uri content-type="original_file" xlink:type="simple">https://binary.pensoft.net/fig/544894</uri></graphic></fig><fig id="F7002648" position="float" orientation="portrait"><object-id xmlns:xlink="http://www.w3.org/1999/xlink" content-type="arpha" xlink:type="simple">B44D382D-2D15-5EC8-8BD8-74C609492C3C</object-id><object-id xmlns:xlink="http://www.w3.org/1999/xlink" content-type="doi" xlink:type="simple">10.3897/BDJ.9.e68043.figure4</object-id><label>Figure 4.</label><caption><p><bold><italic><tp:taxon-name><tp:taxon-name-part taxon-name-part-type="genus" reg="Anufrievia">Anufrievia</tp:taxon-name-part> <tp:taxon-name-part taxon-name-part-type="species" reg="confluensa">confluensa</tp:taxon-name-part></tp:taxon-name></italic> sp. nov. A.</bold> Abdominal apodemes; <bold>B.</bold> Pygofer lobe; <bold>C.</bold> Pygofer dorsal appendage, lateral view; <bold>D.</bold> Subgenital plate; <bold>E.</bold> Style; <bold>F.</bold> Aedeagus, ventral view; <bold>G.</bold> Aedeagus, lateral view; <bold>H.</bold> Connective.</p></caption><graphic xmlns:xlink="http://www.w3.org/1999/xlink" xlink:href="bdj-09-e68043-g004.jpg" position="float" id="oo_536063.jpg" orientation="portrait" xlink:type="simple"><uri content-type="original_file" xlink:type="simple">https://binary.pensoft.net/fig/536063</uri></graphic></fig></tp:treatment-sec><ref-list><ref id="B6966439"><element-citation xmlns:xlink="http://www.w3.org/1999/xlink" publication-type="article" xlink:type="simple"><person-group person-group-type="author"><name name-style="western"><surname>Matsumura</surname><given-names>S</given-names></name></person-group><year>1932</year><article-title>A revision of the Palaearctic and Oriental typhlocybid-genera with descriptions of new species and new genera</article-title><source><tp:taxon-name><tp:taxon-name-part taxon-name-part-type="class">Insecta</tp:taxon-name-part></tp:taxon-name> Matsumurana</source><volume>6</volume><issue>3</issue><fpage>93</fpage><lpage>120</lpage></element-citation></ref></ref-list></tp:taxon-treatment>
